# Supplementary material for: Vitamin D Exerts Significant Antitumor Effects by Suppressing Vasculogenic Mimicry in Breast Cancer Cells
Source: Front Oncol. 2022 Jun 7;12:918340. doi: 10.3389/fonc.2022.918340 (PMC9210804; doi:10.3389/fonc.2022.918340)
Supplement: Supplementary Table 1 — Key VM-related genes and signaling pathways in Breast cancer cells that are differentially regulated by Vitamin D signaling. The adjusted p-value, odds ratio, and the combined score are shown for each pathway. [file Table_1.xlsx]

## Sheet: BioPlanet_2019_table
Pathway	P-value	Adjusted P-value	Odds Ratio	Combined Score	Genes
ERBB1 internalization pathway	8.00032e-05	0.0416017	12.8756	121.461	HGS;ITSN1;CBLB;ARHGEF7;EGFR
TGF-beta regulation of extracellular matrix	0.000162531	0.042258	2.96853	25.8994	MAP3K2;NRP2;ITGAM;KCNE3;PDE1A;NCOA3;F2R;SLC2A1;PTEN;NUDT3;VEGFA;DPP4;CYP24A1;GRK5;CILP;OGN;SOS2
Kit receptor transcriptional targets	0.00115734	0.124574	61.0463	412.773	SLC2A1;VEGFA
Neurophilin interactions with VEGF and VEGF receptor	0.00115734	0.124574	61.0463	412.773	NRP2;VEGFA
Integrins in angiogenesis	0.00128584	0.124574	6.70647	44.6406	COL12A1;ANGPTL3;SPP1;TGFBR2;VEGFA
Multi-drug resistance factors	0.00172355	0.124574	45.7824	291.33	ABCB1;ABCB4
Post-translational regulation of adherens junction stability and disassembly	0.00183554	0.124574	8.38488	52.8282	HGS;IQGAP1;RIN2;EGFR
T cell signal transduction	0.00214181	0.124574	5.92994	36.446	MAP3K2;PRKCH;CBLB;LCP2;SOS2
Rho GTPase cycle	0.00230957	0.124574	4.75689	28.8776	CHN2;ITSN1;ARHGEF7;KALRN;SOS2;ARHGAP24
FYVE-finger proteins in vesicle transport	0.00239565	0.124574	36.6241	220.993	HGS;EGFR
EGFR downregulation	0.00308014	0.145607	11.4872	66.428	HGS;ARHGEF7;EGFR
EGF/EGFR signaling pathway	0.00453469	0.180941	4.11887	22.2254	MAP3K2;HGS;PTEN;IQGAP1;SOS2;EGFR
Alpha-synuclein signaling	0.00501861	0.180941	9.50425	50.3212	GRK5;CSNK2A1;KLK6
Interleukin-2 signaling pathway	0.00542729	0.180941	2.05762	10.7332	TKTL1;ABCB1;ITGAM;CSNK2A1;KMT2C;RRBP1;PASK;FOSL2;VEGFA;TGFBR2;DPP4;GRK5;CTDSP2;LEPROTL1;GNRHR;PDCD4;LCP2;ARHGEF7
Nuclear receptors in lipid metabolism and toxicity	0.00595894	0.180941	8.89017	45.5431	ABCB1;CYP24A1;ABCB4
Signaling by VEGF	0.00609659	0.180941	20.3426	103.748	NRP2;VEGFA
cAMP cell motility pathway inferred from amoeba model	0.00615877	0.180941	5.85047	29.7782	PDE4D;PDE1A;PTEN;CCL19
Integrated breast cancer pathway	0.00650402	0.180941	3.80641	19.1665	NCOA3;PTEN;CYP19A1;EGFR;TGFBR2;VEGFA
G alpha i pathway	0.0066113	0.180941	4.48494	22.5098	MAP3K2;PRKCH;GRK5;SOS2;EGFR
Tandem pore domain potassium channels	0.00726365	0.18132	18.3074	90.1617	KCNK9;KCNK3
Signaling by EGFR in cancer	0.00740586	0.18132	4.35734	21.3749	HGS;PDE1A;PTEN;ARHGEF7;EGFR
RAC1 activity regulation	0.00813744	0.18132	7.87256	37.8771	CHN2;ARHGEF7;KALRN
FSH regulation of apoptosis	0.00840097	0.18132	2.9172	13.9425	ARC;CSNK2A1;GRK5;FST;CYP19A1;JMJD6;VEGFA;TGFBR2
Adherens junction cell adhesion	0.0087173	0.18132	5.26355	24.9621	CSNK2A1;IQGAP1;EGFR;TGFBR2
Seven transmembrane receptor signaling through beta-arrestin	0.0087173	0.18132	5.26355	24.9621	MAP3K2;GRK5;PDE4D;PDE1A
Activation of Rac	0.00987265	0.185915	15.2546	70.4457	SLIT2;SOS2
G alpha (12/13) signaling events	0.00999785	0.185915	5.04647	23.241	ITSN1;ARHGEF7;SOS2;KALRN
BMP receptor signaling	0.0107275	0.185915	7.06369	32.0334	FST;CTDSP2;BMP6
Signaling events mediated by T cell protein tyrosine phosphatase (TC-PTP)	0.0107275	0.185915	7.06369	32.0334	LMAN1;EGFR;VEGFA
Urokinase-type plasminogen activator (uPA) and uPAR-mediated signaling	0.0107275	0.185915	7.06369	32.0334	ITGAM;NCL;EGFR
Insulin signaling pathway	0.011257	0.185915	2.76339	12.3987	MAP3K2;PRKCH;CSNK2A1;PPP1R3B;SLC2A1;PTEN;CBLB;SOS2
Beta-3 integrin cell surface interactions	0.0114409	0.185915	6.88674	30.7876	SPP1;TGFBR2;VEGFA
Actin cytoskeleton regulation	0.0121748	0.191845	2.96351	13.0643	ITGAM;F2R;IQGAP1;ARHGEF7;MYH10;SOS2;EGFR
Presenilin action in Notch and Wnt signaling	0.0154122	0.235716	6.12	25.5363	TLE1;CSNK2A1;BTRC
Adrenergic pathway	0.0172358	0.256074	3.49445	14.1902	PRKCH;GRK5;PDE1A;PDE4D;EGFR
PTEN-dependent cell cycle arrest and apoptosis	0.0179015	0.258578	10.7653	43.3072	PTEN;EGFR
Endometrial cancer	0.0190807	0.260866	5.61927	22.2471	PTEN;SOS2;EGFR
L1CAM interactions	0.0195465	0.260866	4.08972	16.0929	NRP2;ALCAM;CSNK2A1;EGFR
Hypertrophy pathway	0.0197495	0.260866	10.1667	39.9004	NR4A3;VEGFA
PI3K pathway	0.0200666	0.260866	5.5066	21.5237	PRKCH;PTEN;SOS2
Interleukin-5 regulation of apoptosis	0.0208942	0.262101	3.31729	12.8322	MAP3K2;IL1RL1;LCP2;CCL19;FOSL2
Mitochondrial pathway of apoptosis: BH3-only Bcl-2 family	0.0216611	0.262101	3.95719	15.1649	STEAP3;PRKCH;CSNK2A1;ARHGAP24
Nicotine activity on dopaminergic neurons	0.0216737	0.262101	9.63109	36.903	KCNK9;KCNK3
Endocytosis	0.0231055	0.266731	2.84282	10.7108	GRK5;HGS;F2R;CBLB;EGFR;TGFBR2
BDNF signaling pathway	0.0246808	0.266731	2.55058	9.44157	ABCB1;NR4A3;ADAMTS3;SPP1;JMJD6;VEGFA;TGFBR2
GnRH signaling pathway	0.0246907	0.266731	3.79324	14.04	MAP3K2;GNRHR;SOS2;EGFR
EGFR1 pathway	0.025656	0.266731	3.13548	11.4852	NR4A3;CA2;SPP1;EGFR;VEGFA
Gastrin-CREB signaling pathway via PKC and MAPK	0.0256716	0.266731	2.77104	10.1486	PRKCH;GRK5;F2R;GNRHR;KALRN;EGFR
Integrin signaling pathway	0.0276067	0.266731	3.0723	11.0286	MAP3K2;LRPAP1;PTEN;ARHGEF7;SOS2
Natural killer cell receptor signaling pathway	0.027742	0.266731	4.82864	17.3098	MAP3K2;LCP2;SOS2
Dorso-ventral axis formation	0.0278853	0.266731	8.3165	29.7702	SOS2;EGFR
ERBB1 downstream pathway	0.0288208	0.266731	3.60638	12.7906	MAP3K2;CHN2;IQGAP1;EGFR
Androgen receptor proteolysis and transcription regulation	0.0289488	0.266731	4.74515	16.8084	LATS2;CTDSP2;NRIP1
Alpha-9 beta-1 integrin pathway	0.0300961	0.266731	7.95451	27.8675	SPP1;VEGFA
Signal transduction	0.0305207	0.266731	1.68683	5.88593	NRP2;ITGAM;CCNT1;ITSN1;F2R;OPRM1;KALRN;EGFR;ARHGAP24;APBB1IP;LATS2;GRK5;HGS;CHN2;GNRHR;CCL19;BTRC;ARHGEF7
Estrogen receptor transcription factor targets	0.0323741	0.266731	7.62269	26.1488	NCOA3;NRIP1
Leptin influence on immune response	0.032403	0.266731	3.46958	11.8989	ALCAM;ITGAM;CCL19;VEGFA
Angiotensin II-stimulated signaling through G-proteins and beta-arrestin	0.0327337	0.266731	4.51109	15.425	MAP3K2;PRKCH;GRK5
MAPK cascade role in angiogenesis	0.0327337	0.266731	4.51109	15.425	IQGAP1;SLIT2;VEGFA
T cell receptor regulation of apoptosis	0.0332089	0.266731	1.89158	6.4407	EDARADD;IKBIP;MAP3K2;YY1;SERPINB1;ABCB1;NCL;ITSN1;F2R;PTEN;OPRM1;GART
Epidermal growth factor receptor (EGFR) pathway	0.0333375	0.266731	3.43698	11.6894	PRKCH;CBLB;SOS2;EGFR
Glioma	0.0340498	0.266731	4.43811	15.0005	PTEN;SOS2;EGFR
Lipid metabolism regulation by peroxisome proliferator-activated receptor alpha (PPAR-alpha)	0.0342876	0.266731	3.40498	11.4849	CDK19;ABCB4;NCOA3;G0S2
Signaling by NGF	0.0344873	0.266731	2.57573	8.67292	PDE1A;ITSN1;PTEN;ARHGEF7;KALRN;SOS2
CTCF pathway	0.0347176	0.266731	7.31741	24.5902	PTEN;TGFBR2
VEGFR1 pathway	0.0347176	0.266731	7.31741	24.5902	NRP2;VEGFA
mTOR signaling pathway	0.0352533	0.266731	3.37357	11.2853	YY1;PTEN;PDCD4;VEGFA
Endochondral ossification	0.0353932	0.266731	4.36744	14.5927	SPP1;BMP6;VEGFA
HIF-1 transcriptional activity in hypoxia	0.0353932	0.266731	4.36744	14.5927	ABCB1;SLC2A1;VEGFA
p53 activity regulation	0.0403173	0.271411	3.22479	10.3547	YY1;STEAP3;SETD7;PTEN
Pancreatic cancer	0.0410357	0.271411	4.10587	13.1113	EGFR;TGFBR2;VEGFA
Renal cell carcinoma	0.0410357	0.271411	4.10587	13.1113	SLC2A1;SOS2;VEGFA
Signaling events mediated by VEGFR1 and VEGFR2	0.0410357	0.271411	4.10587	13.1113	HGS;IQGAP1;VEGFA
Developmental biology	0.0413029	0.271411	2.02958	6.46792	CDK19;NRP2;ALCAM;CSNK2A1;NCOA3;SLIT2;MYH10;SOS2;EGFR
Retinoic acid receptor-mediated signaling	0.0421245	0.271411	6.53241	20.689	NCOA3;NRIP1
CDC42 activity regulation	0.0421245	0.271411	6.53241	20.689	ITSN1;ARHGEF7
Inactivation of GSK3 by Akt causes accumulation of beta-catenin in alveolar macrophages	0.0421245	0.271411	6.53241	20.689	CSNK2A1;BTRC
Ovarian infertility genes	0.0421245	0.271411	6.53241	20.689	NRIP1;CYP19A1
PDGFA signaling pathway	0.0421245	0.271411	6.53241	20.689	CSNK2A1;EGFR
G alpha s pathway	0.0424527	0.271411	3.16887	10.0116	MAP3K2;GRK5;PDE1A;PDE4D
Interleukin-1 regulation of extracellular matrix	0.0424527	0.271411	3.16887	10.0116	NR4A3;GNRHR;SPP1;KLK6
Focal adhesion	0.0427994	0.271411	2.43808	7.68294	ITGAM;SPP1;PTEN;SOS2;EGFR;VEGFA
Chronic myeloid leukemia	0.0455469	0.285354	3.9293	12.1377	CBLB;SOS2;TGFBR2
p75 neurotrophin receptor-mediated signaling	0.0469121	0.289731	3.06262	9.37002	ITSN1;ARHGEF7;KALRN;SOS2
Signaling by Robo receptor	0.0473598	0.289731	6.0963	18.5936	SLIT2;SOS2
Interleukin-1 signaling pathway	0.0480661	0.290632	3.03715	9.2183	MAP3K2;UBE2B;PELI2;BTRC
TGF-beta signaling pathway	0.0523159	0.304741	2.55634	7.54236	HGS;FST;SPP1;BTRC;TGFBR2
HIF-2-alpha transcription factor network	0.0528184	0.304741	5.7147	16.8063	SLC2A1;VEGFA
Abacavir transmembrane transport	0.0533298	0.304741	22.7857	66.7909	ABCB1
N-glycan trimming and elongation in the cis-Golgi	0.0533298	0.304741	22.7857	66.7909	MAN1C1
Neuroregulin receptor degredation protein-1 controls ErbB3 receptor recycling	0.0533298	0.304741	22.7857	66.7909	EGFR
Oncostatin M	0.0546742	0.309028	2.12562	6.17784	SERPINB1;RNASE7;F2R;GART;EGFR;FOSL2;VEGFA
Signal transduction by L1	0.0556277	0.311036	5.54125	16.0091	CSNK2A1;EGFR
Opioid signaling	0.0569797	0.313545	3.57082	10.2306	PDE4D;PDE1A;OPRM1
Tight junction	0.0578596	0.313545	2.84764	8.11503	PRKCH;CSNK2A1;PTEN;MYH10
Steroid hormone, vitamin A, and vitamin D metabolism	0.0584882	0.313545	5.378	15.2678	CYP24A1;CYP19A1
Transport to the Golgi and subsequent modification	0.0584882	0.313545	5.378	15.2678	LMAN1;MAN1C1
Ubiquitin-mediated proteolysis	0.0617874	0.320509	2.7825	7.74663	UBE2B;CBLB;BTRC;TRIM32
Signaling by EGFR	0.063651	0.320509	18.2276	50.2051	EGFR
Cytochrome P450 metabolism of vitamins	0.063651	0.320509	18.2276	50.2051	CYP24A1
Fas signaling pathway in hepatocytes	0.063651	0.320509	18.2276	50.2051	EGFR
EGFR interaction with phospholipase C-gamma	0.0643577	0.320509	5.0787	13.9324	PDE1A;EGFR
p53 signaling pathway	0.0658527	0.320509	2.72025	7.39999	STEAP3;PTEN;SPP1;EGFR
TGF-beta regulation of skeletal system development	0.0658966	0.320509	3.35224	9.11698	FST;BMP6;TGFBR2
Integrin cell surface interactions	0.0658966	0.320509	3.35224	9.11698	APBB1IP;ITGAM;SPP1
Pathways in cancer	0.065951	0.320509	2.03058	5.52084	SLC2A1;PTEN;CBLB;SOS2;EGFR;VEGFA;TGFBR2
Axon guidance	0.065951	0.320509	2.03058	5.52084	NRP2;ALCAM;CSNK2A1;SLIT2;MYH10;SOS2;EGFR
E-cadherin nascent AJ-like junctions pathway	0.0673638	0.321368	4.94119	13.3296	CSNK2A1;IQGAP1
GAB1 signalosome	0.0673638	0.321368	4.94119	13.3296	PTEN;EGFR
Androgen receptor signaling, proteolysis, and transcription regulation	0.071535	0.32694	3.23343	8.5284	NCOA3;PTEN;EGFR
Prostate cancer	0.0734613	0.32694	3.19567	8.34389	PTEN;SOS2;EGFR
SARS coronavirus protease	0.0738603	0.32694	15.1889	39.576	NCL
Ubiquinone and other terpenoid-quinone biosynthesis	0.0738603	0.32694	15.1889	39.576	COQ2
Vitamin D (calciferol) metabolism	0.0738603	0.32694	15.1889	39.576	CYP24A1
Integrin alpha-2b beta-3 signaling	0.0738603	0.32694	15.1889	39.576	APBB1IP
Negative regulation of the PI3K/Akt network	0.0738603	0.32694	15.1889	39.576	PTEN
NrCAM interactions	0.0738603	0.32694	15.1889	39.576	NRP2
Platelet activation, signaling and aggregation	0.0741902	0.32694	2.29836	5.97831	APBB1IP;PRKCH;F2R;LCP2;VEGFA
Gap junction pathway	0.0754105	0.32826	3.15878	8.16485	MAP3K2;SOS2;EGFR
Bladder cancer	0.0766509	0.32826	4.56991	11.7378	EGFR;VEGFA
PI3K class IB pathway in neutrophils	0.0798319	0.32826	4.45822	11.2696	PRKCH;PTEN
Signaling by ERBB4	0.0813939	0.32826	3.05302	7.65837	PTEN;BTRC;EGFR
Antigen-activated B-cell receptor generation of second messengers	0.0815911	0.32826	2.23073	5.59029	PRKCH;CSNK2A1;PTEN;CBLB;SOS2
HNF3A pathway	0.0830533	0.32826	4.35185	10.8286	NCOA3;NRIP1
Lysine degradation	0.0830533	0.32826	4.35185	10.8286	SETD7;SETMAR
PI3K events in ERBB2 signaling	0.0830533	0.32826	4.35185	10.8286	PTEN;EGFR
ERBB signaling pathway	0.0834329	0.32826	3.01932	7.49912	CBLB;SOS2;EGFR
BRCA1-dependent ubiquitin ligase activity	0.0839587	0.32826	13.0184	32.2523	FANCC
Codeine and morphine metabolism	0.0839587	0.32826	13.0184	32.2523	ABCB1
Vitamin C (ascorbate) metabolism	0.0839587	0.32826	13.0184	32.2523	SLC2A1
Vitamin D biosynthesis	0.0839587	0.32826	13.0184	32.2523	CYP24A1
Mitotic metaphase/anaphase transition	0.0839587	0.32826	13.0184	32.2523	RAD21
Oxygen/carbon dioxide exchange in erythrocytes	0.0839587	0.32826	13.0184	32.2523	CA2
G-protein signaling pathways	0.0854936	0.331766	2.98635	7.34437	PRKCH;PDE4D;PDE1A
Integrin-linked kinase signaling	0.086314	0.332469	4.25043	10.4125	IQGAP1;ARHGEF7
ABC transporters	0.0929483	0.344042	4.06111	9.64803	ABCB1;ABCB4
Agrin in postsynaptic differentiation	0.0929483	0.344042	4.06111	9.64803	ARHGEF7;EGFR
Abl role in Robo-Slit signaling	0.0939475	0.344042	11.3906	26.9389	SLIT2
EGFR transactivation by gastrin	0.0939475	0.344042	11.3906	26.9389	EGFR
Gene expression regulation by hypoxia-inducible factor	0.0939475	0.344042	11.3906	26.9389	VEGFA
Inactivation of Cdc42 and Rac	0.0939475	0.344042	11.3906	26.9389	SLIT2
Granule cell survival pathway	0.09395	0.344042	2.86134	6.76704	MAP3K2;KCNK9;KCNK3
HES/HEY pathway	0.0963194	0.350252	3.97262	9.29628	YY1;TLE1
Amino acid and oligopeptide SLC transporters	0.099725	0.360118	3.8879	8.96294	SLC1A3;SLC7A3
Signaling by ERBB2	0.100509	0.360447	2.77421	6.37376	PDE1A;PTEN;EGFR
Abacavir transport and metabolism	0.103828	0.364801	10.1244	22.932	ABCB1
IKK complex recruitment by IRAK1	0.103828	0.364801	10.1244	22.932	PELI2
Nef-mediated downregulation of MHC class I complex cell surface expression	0.103828	0.364801	10.1244	22.932	AP1S3
Purine metabolism	0.104859	0.365951	2.29229	5.16943	PDE1A;PDE4D;AK4;GART
Fibroblast growth factor receptor pathway	0.107247	0.36691	2.6922	6.01067	PRKCH;CBLB;SOS2
Wnt signaling pathway	0.108955	0.36691	2.03124	4.50291	PRKCH;TLE1;CSNK2A1;F2R;BTRC
Mitochondrial protein import	0.110137	0.36691	3.65407	8.06099	COQ2;TOMM20
Purine ribonucleoside monophosphate biosynthesis	0.113601	0.36691	9.11152	19.8181	GART
Bone mineralization regulation	0.113601	0.36691	9.11152	19.8181	SPP1
TGF-beta signaling in gastrointestinal stem cells	0.113601	0.36691	9.11152	19.8181	TGFBR2
Vitamin C in the brain	0.113601	0.36691	9.11152	19.8181	SLC2A1
Hormone ligand-binding G-protein coupled receptors	0.113601	0.36691	9.11152	19.8181	GNRHR
Keratan sulfate degradation	0.113601	0.36691	9.11152	19.8181	OGN
Messenger RNA decay by 3' to 5' exoribonuclease	0.113601	0.36691	9.11152	19.8181	DIS3
Monocyte and its surface molecules	0.113601	0.36691	9.11152	19.8181	ITGAM
Osteopontin signaling	0.113601	0.36691	9.11152	19.8181	SPP1
Non-small cell lung cancer	0.11723	0.376295	3.51318	7.53089	SOS2;EGFR
Calcineurin-dependent NFAT signaling role in lymphocytes	0.120819	0.381544	3.44672	7.28449	PRKCH;CSNK2A1
Fatty acid, triacylglycerol, and ketone body metabolism	0.120993	0.381544	2.16922	4.58145	CDK19;ABCB4;NCOA3;G0S2
Pyruvate dehydrogenase (PDH) complex regulation	0.123268	0.381544	8.28278	17.3391	PDK3
Reversible hydration of carbon dioxide	0.123268	0.381544	8.28278	17.3391	CA2
Facilitative sodium-independent glucose transporters	0.123268	0.381544	8.28278	17.3391	SLC2A1
Iron metabolism in placenta	0.123268	0.381544	8.28278	17.3391	STEAP3
Thromboxane A2 receptor signaling	0.124435	0.382878	3.38272	7.04947	PRKCH;EGFR
SHP2 signaling	0.128077	0.389474	3.32104	6.82515	EGFR;VEGFA
Keratinocyte differentiation	0.128077	0.389474	3.32104	6.82515	PRKCH;EGFR
MAPK signaling pathway	0.129611	0.391849	1.78945	3.65623	MAP3K2;TMEM37;PRKCH;SOS2;EGFR;TGFBR2
CBL-mediated ligand-induced downregulation of EGF receptors	0.13283	0.394696	7.59217	15.3262	EGFR
Glucose-dependent insulinotropic polypeptide (GIP) biosynthesis, secretion, and inactivation	0.13283	0.394696	7.59217	15.3262	DPP4
PI3K class IB pathway	0.13283	0.394696	7.59217	15.3262	PTEN
Ephrin receptor B forward pathway	0.139148	0.403776	3.14879	6.21009	ITSN1;KALRN
CARM1 transcriptional regulation by protein methylation	0.142289	0.403776	7.0078	13.6645	NCOA3
T cell receptor/JNK pathway	0.142289	0.403776	7.0078	13.6645	LCP2
MAP kinase inactivation of SMRT corepressor	0.142289	0.403776	7.0078	13.6645	EGFR
Cytochrome P450 pathway	0.142883	0.403776	3.09526	6.02253	CYP24A1;CYP19A1
Circadian rhythm	0.14664	0.403776	3.04352	5.84287	NCOA3;BTRC
Antigen presentation: folding, assembly, and peptide loading of class I MHC proteins	0.146883	0.403776	1.83399	3.51781	UBE2B;CBLB;BTRC;TRIM32;ASB1
Signaling by PDGF	0.14845	0.403776	2.30561	4.39797	PDE1A;PTEN;SPP1
Adhesion and diapedesis of granulocytes	0.151644	0.403776	6.50691	12.2735	ITGAM
Prolactin receptor signaling pathway	0.151644	0.403776	6.50691	12.2735	BTRC
Arf6 vesicle-mediated transport	0.151644	0.403776	6.50691	12.2735	KALRN
Calcium signaling by HBx of hepatitis B virus	0.151644	0.403776	6.50691	12.2735	CSNK2A1
Cytochrome P450 metabolism of endogenous sterols	0.151644	0.403776	6.50691	12.2735	CYP19A1
Validated nuclear estrogen receptor beta network	0.151644	0.403776	6.50691	12.2735	NCOA3
Extrinsic prothrombin activation pathway	0.151644	0.403776	6.50691	12.2735	F2R
Fibrinolysis pathway	0.151644	0.403776	6.50691	12.2735	F2R
Glycosylation of mammalian N-linked oligosaccarides	0.151644	0.403776	6.50691	12.2735	MAN1C1
PRC2 complex long-term gene silencing through modification of histone tails	0.151644	0.403776	6.50691	12.2735	YY1
Collagen biosynthesis and modifying enzymes	0.154213	0.403776	2.94504	5.50552	ADAMTS3;COL12A1
Validated nuclear estrogen receptor alpha network	0.154213	0.403776	2.94504	5.50552	NCOA3;NRIP1
Integration of energy metabolism	0.156193	0.403776	2.24857	4.17484	DPP4;SLC2A1;IQGAP1
ERK1/ERK2 MAPK pathway	0.158028	0.403776	2.89815	5.34703	SOS2;EGFR
Peptide G-protein coupled receptors	0.158218	0.403776	1.9481	3.59188	F2R;GNRHR;OPRM1;CCL19
Protein kinase A (PKA) at the centrosome	0.160898	0.403776	6.07281	11.0949	PCNT
TGF-beta receptor signaling in EMT (epithelial to mesenchymal transition)	0.160898	0.403776	6.07281	11.0949	TGFBR2
DNA-PK pathway in nonhomologous end joining	0.160898	0.403776	6.07281	11.0949	CSNK2A1
Hypoxia-inducible factor in the cardivascular system	0.160898	0.403776	6.07281	11.0949	VEGFA
Inhibition of platelet activation by aspirin	0.160898	0.403776	6.07281	11.0949	F2R
Inhibitor of DNA binding (ID) signaling pathway	0.160898	0.403776	6.07281	11.0949	PAX2
Beta-1 integrin cell surface interactions	0.16186	0.403776	2.85272	5.19486	SPP1;VEGFA
Signaling by TGF-beta receptor complex	0.16186	0.403776	2.85272	5.19486	CCNT1;TGFBR2
HIV factor interactions with host	0.164059	0.403776	2.19427	3.96621	CCNT1;AP1S3;BTRC
T cell receptor signaling in naive CD4+ T cells	0.165709	0.403776	2.80869	5.04867	PTEN;LCP2
Telomerase regulation	0.165709	0.403776	2.80869	5.04867	NCL;EGFR
G alpha 13 pathway	0.165709	0.403776	2.80869	5.04867	PRKCH;ARHGEF7
Interleukin-4 regulation of apoptosis	0.167708	0.403776	1.74892	3.12274	ITGAM;CA2;SPP1;EGFR;KCNK3
Atypical NF-kappaB pathway	0.170052	0.403776	5.69297	10.086	CSNK2A1
SHC1 events in EGFR signaling	0.170052	0.403776	5.69297	10.086	EGFR
Cadmium-induced DNA biosynthesis and proliferation in macrophages	0.170052	0.403776	5.69297	10.086	CUZD1
Syndecan 3 pathway	0.170052	0.403776	5.69297	10.086	EGFR
Destabilization of mRNA by KSRP	0.170052	0.403776	5.69297	10.086	DIS3
GRB2-SOS provides linkage to MAPK signaling for integrins	0.170052	0.403776	5.69297	10.086	APBB1IP
HIV-1 elongation complex formation in the absence of HIV-1 Tat	0.170052	0.403776	5.69297	10.086	CCNT1
Osteoclast signaling	0.170052	0.403776	5.69297	10.086	SPP1
Phase I of biological oxidations: functionalization of compounds	0.173455	0.409984	2.72457	4.77301	CYP24A1;CYP19A1
AP-1 transcription factor network	0.17735	0.411704	2.68437	4.64297	PTEN;FOSL2
CDC42 signaling events	0.17735	0.411704	2.68437	4.64297	IQGAP1;ARHGEF7
G alpha q pathway	0.17735	0.411704	2.68437	4.64297	PRKCH;GRK5
Hedgehog signaling pathway	0.17735	0.411704	2.68437	4.64297	BTRC;BMP6
Bone remodeling	0.179106	0.413933	5.35782	9.21427	FOSL2
Viral myocarditis	0.181258	0.415216	2.64533	4.51779	SGCB;MYH10
Melanoma	0.181258	0.415216	2.64533	4.51779	PTEN;EGFR
TNF-alpha effects on cytokine activity, cell motility, and apoptosis	0.182851	0.416136	2.07717	3.52928	FOXF1;NRIP1;LCP2
Signaling by constitutively active EGFR	0.188062	0.416136	5.05991	8.45504	EGFR
Telomeres, telomerase, cellular aging, and immortality	0.188062	0.416136	5.05991	8.45504	EGFR
Destabilization of mRNA by butyrate response factor 1 (BRF1)	0.188062	0.416136	5.05991	8.45504	DIS3
Tob role in T-cell activation	0.188062	0.416136	5.05991	8.45504	TGFBR2
ER-associated degradation (ERAD) pathway	0.188062	0.416136	5.05991	8.45504	MAN1C1
G-protein-independent seven transmembrane receptor signaling	0.188062	0.416136	5.05991	8.45504	GRK5
Lissencephaly gene (LIS1) in neuronal migration and development	0.188062	0.416136	5.05991	8.45504	CSNK2A1
T cell receptor signaling pathway	0.193838	0.42489	2.01566	3.30717	CBLB;LCP2;SOS2
Acute myocardial infarction	0.19692	0.42489	4.79335	7.789	F2R
Signaling by Hippo	0.19692	0.42489	4.79335	7.789	LATS2
Skeletal muscle hypertrophy is regulated via AKT/mTOR pathway	0.19692	0.42489	4.79335	7.789	PTEN
Sprouty regulation of tyrosine kinase signals	0.19692	0.42489	4.79335	7.789	EGFR
Nerve growth factor (NGF) pathway	0.19692	0.42489	4.79335	7.789	CSNK2A1
Disease	0.202108	0.434282	1.38424	2.21333	CCNT1;HGS;DIS3;PDE1A;CTDSP2;PTEN;AP1S3;BTRC;ARHGEF7;EGFR
Transcriptional regulation of white adipocyte differentiation	0.204953	0.434776	2.43296	3.85619	CDK19;NCOA3
S1P/S1P1 pathway	0.205682	0.434776	4.55346	7.20094	VEGFA
E-cadherin keratinocyte pathway	0.205682	0.434776	4.55346	7.20094	EGFR
IGF1 signaling pathway	0.205682	0.434776	4.55346	7.20094	CSNK2A1
Signaling events mediated by hepatocyte growth factor receptor (c-Met)	0.212927	0.44056	2.36953	3.6652	HGS;RIN2
Unfolded protein response	0.212927	0.44056	2.36953	3.6652	DIS3;CTDSP2
Fc epsilon receptor I signaling pathway	0.212927	0.44056	2.36953	3.6652	LCP2;SOS2
BRCA1, BRCA2 and ATR roles in cancer susceptibility	0.21435	0.44056	4.33641	6.6787	FANCC
T cell receptor downstream signaling	0.21435	0.44056	4.33641	6.6787	PTEN
Fanconi anemia pathway	0.21435	0.44056	4.33641	6.6787	FANCC
Nephrin interactions	0.21435	0.44056	4.33641	6.6787	IQGAP1
Proximal tubule bicarbonate reclamation	0.222923	0.447567	4.13909	6.21248	CA2
Angiogenesis	0.222923	0.447567	4.13909	6.21248	VEGFA
Signaling events mediated by the hedgehog family	0.222923	0.447567	4.13909	6.21248	LRPAP1
Hypoxia and p53 in the cardiovascular system	0.222923	0.447567	4.13909	6.21248	ABCB1
Incretin biosynthesis, secretion, and inactivation	0.222923	0.447567	4.13909	6.21248	DPP4
Nitrogen metabolism	0.222923	0.447567	4.13909	6.21248	CA2
ATM-dependent DNA damage response	0.224943	0.449885	2.28032	3.40204	PTEN;SOS2
Signaling by the B cell receptor (BCR)	0.227691	0.453638	1.8511	2.73919	PTEN;CBLB;BTRC
Generic transcription pathway	0.229999	0.454073	1.48078	2.17627	NR4A3;ZNF37A;CCNT1;NCOA3;ZNF599;ZNF354C
Plexin D1 signaling	0.231402	0.454073	3.95893	5.79427	VEGFA
SREBP signaling	0.231402	0.454073	3.95893	5.79427	YY1
Lysosome vesicle biogenesis	0.231402	0.454073	3.95893	5.79427	AP1S3
Asparagine N-linked glycosylation	0.237008	0.456743	2.19757	3.16376	LMAN1;MAN1C1
Myc active pathway	0.237008	0.456743	2.19757	3.16376	NCL;SLC2A1
Myometrial relaxation and contraction pathways	0.239221	0.456743	1.80202	2.57755	PRKCH;GRK5;PDE4D
SHC1 events in ERBB2 signaling	0.23979	0.456743	3.79378	5.41748	EGFR
Cellular response to hypoxia	0.23979	0.456743	3.79378	5.41748	VEGFA
TPO signaling pathway	0.23979	0.456743	3.79378	5.41748	CSNK2A1
DARPP-32 events	0.23979	0.456743	3.79378	5.41748	PDE4D
PIP2 hydrolysis	0.23979	0.456743	3.79378	5.41748	PRKCH
Non-class A, B, C GPCRs	0.241037	0.457443	2.1713	3.08933	F2R;GNRHR
ALK1 pathway	0.248087	0.457465	3.64184	5.07664	TGFBR2
Segmentation clock	0.248087	0.457465	3.64184	5.07664	CSNK2A1
CARM1 and regulation of the estrogen receptor	0.248087	0.457465	3.64184	5.07664	NRIP1
TGF-beta signaling in development	0.248087	0.457465	3.64184	5.07664	TGFBR2
ERBB2 role in signal transduction and oncology	0.248087	0.457465	3.64184	5.07664	EGFR
YAP1- and WWTR1 (TAZ)-stimulated gene expression	0.248087	0.457465	3.64184	5.07664	NCOA3
Fibroblast growth factor 1	0.248087	0.457465	3.64184	5.07664	VEGFA
Integrin family cell surface interactions	0.248087	0.457465	3.64184	5.07664	ITGAM
Hemostasis pathway	0.250393	0.457981	1.39041	1.92534	APBB1IP;PRKCH;ITGAM;PDE1A;F2R;LCP2;VEGFA
Pentose phosphate pathway	0.256293	0.457981	3.5016	4.76719	TKTL1
RORA activates circadian expression	0.256293	0.457981	3.5016	4.76719	NCOA3
Collecting duct acid secretion	0.256293	0.457981	3.5016	4.76719	CA2
Control of gene expression by vitamin D receptor	0.256293	0.457981	3.5016	4.76719	NCOA3
TWEAK regulation of gene expression	0.256293	0.457981	3.5016	4.76719	SPP1
eIF4E and p70 S6 kinase regulation	0.256293	0.457981	3.5016	4.76719	PTEN
FSH signaling pathway	0.256293	0.457981	3.5016	4.76719	CYP19A1
Mammalian calpain regulation of cell motility	0.256293	0.457981	3.5016	4.76719	EGFR
TGF-beta receptor activation of SMADs	0.264411	0.461388	3.37174	4.48526	TGFBR2
Endosomal sorting complex required for transport (ESCRT) pathway	0.264411	0.461388	3.37174	4.48526	HGS
G-protein activation	0.264411	0.461388	3.37174	4.48526	OPRM1
Multi-step regulation of transcription by PITX2	0.264411	0.461388	3.37174	4.48526	CSNK2A1
Nef in HIV-1 replication and disease pathogenesis	0.264411	0.461388	3.37174	4.48526	AP1S3
Nitric oxide stimulation of guanylate cyclase	0.264411	0.461388	3.37174	4.48526	PDE1A
PERK-regulated gene expression	0.264411	0.461388	3.37174	4.48526	DIS3
Signaling by GPCR	0.269156	0.461462	1.2379	1.6247	PRKCH;PDE1A;PDE4D;ITSN1;F2R;OPRM1;KALRN;EGFR;GRK5;GNRHR;CCL19;ARHGEF7;SOS2
Extracellular matrix organization	0.269306	0.461462	2.00356	2.62849	ADAMTS3;COL12A1
Protein processing in the endoplasmic reticulum	0.271385	0.461462	1.67947	2.19039	LMAN1;MAN1C1;RRBP1
Reelin signaling pathway	0.27244	0.461462	3.25115	4.22759	LRPAP1
BARD1 signaling events	0.27244	0.461462	3.25115	4.22759	FANCC
S1P/S1P3 pathway	0.27244	0.461462	3.25115	4.22759	VEGFA
Sema4D in semaphorin signaling	0.27244	0.461462	3.25115	4.22759	MYH10
Transferrin endocytosis and recycling	0.27244	0.461462	3.25115	4.22759	STEAP3
Integrin beta-2 pathway	0.27244	0.461462	3.25115	4.22759	ITGAM
Transport of inorganic cations/anions and amino acids/oligopeptides	0.277387	0.468315	1.96027	2.51374	SLC1A3;SLC7A3
MicroRNAs in muscle cell differentiation	0.280382	0.469854	3.13888	3.99142	PRKCH
Nectin adhesion pathway	0.280382	0.469854	3.13888	3.99142	IQGAP1
TSH regulation of gene expression	0.285462	0.469854	1.91881	2.40551	NR4A3;VEGFA
Lipid and lipoprotein metabolism	0.285608	0.469854	1.32839	1.66465	CDK19;CYP24A1;ABCB4;NCOA3;PTEN;G0S2;CYP19A1
Alpha-V beta-3 integrin/OPN pathway	0.288237	0.469854	3.0341	3.77433	SPP1
Amino acid transport across the plasma membrane	0.288237	0.469854	3.0341	3.77433	SLC7A3
Ras family activation regulation	0.288237	0.469854	3.0341	3.77433	SOS2
CD40/CD40L signaling	0.288237	0.469854	3.0341	3.77433	CBLB
Keratan sulfate/keratin metabolism	0.288237	0.469854	3.0341	3.77433	OGN
NF-kappaB activation by non-typeable Hemophilus influenzae	0.288237	0.469854	3.0341	3.77433	TGFBR2
One-carbon metabolism	0.288237	0.469854	3.0341	3.77433	GART
Downstream signaling events Of B cell receptor (BCR)	0.289496	0.470432	1.89873	2.35369	PTEN;BTRC
Potassium channels	0.293528	0.475498	1.87906	2.30331	KCNK9;KCNK3
Prothrombin activation intrinsic pathway	0.296008	0.478025	2.93608	3.57429	F2R
Integrin-mediated cell adhesion	0.297557	0.479039	1.85979	2.25434	ITGAM;ARHGEF7
TNF-alpha signaling pathway	0.301582	0.484021	1.84091	2.20672	CSNK2A1;BTRC
Glycoprotein VI-mediated activation cascade	0.303693	0.484419	2.84418	3.38952	LCP2
PIP biosynthesis at the plasma membrane	0.303693	0.484419	2.84418	3.38952	PTEN
Calcium signaling pathway	0.306962	0.488135	1.56335	1.84636	PDE1A;F2R;EGFR
EGF receptor transactivation by GPCRs in cardiac hypertrophy	0.311296	0.489045	2.75786	3.21845	EGFR
EPO receptor signaling	0.311296	0.489045	2.75786	3.21845	CSNK2A1
Interleukin-7 interactions in immune response	0.311296	0.489045	2.75786	3.21845	CCL19
MAPK/TRK pathway	0.311296	0.489045	2.75786	3.21845	MAP3K2
Interleukin-4 signaling pathway	0.313634	0.491234	1.78649	2.07149	OPRM1;SOS2
Amoebiasis	0.317641	0.493405	1.76906	2.02881	SERPINB1;ITGAM
Arf6 signal transduction regulation	0.318815	0.493405	2.67661	3.05974	EGFR
EGF receptor (ErbB1) signaling pathway	0.318815	0.493405	2.67661	3.05974	EGFR
Integrated cancer pathway	0.318815	0.493405	2.67661	3.05974	PTEN
Generation of second messenger molecules	0.326253	0.503418	2.6	2.91221	LCP2
Cytokine-cytokine receptor interaction	0.327477	0.503811	1.398	1.56064	CCL19;EGFR;VEGFA;TGFBR2
ALK in cardiac myocytes	0.33361	0.50577	2.52765	2.77481	TGFBR2
Platelet aggregation (plug formation)	0.33361	0.50577	2.52765	2.77481	APBB1IP
FRA pathway	0.33361	0.50577	2.52765	2.77481	FOSL2
PI3K/AKT activation	0.33361	0.50577	2.52765	2.77481	PTEN
Signaling by interleukins	0.333614	0.50577	1.70258	1.86904	PELI2;BTRC
Chemokine signaling pathway	0.339734	0.508748	1.47007	1.58708	GRK5;CCL19;SOS2
BMAL1-CLOCK/NPAS2 activates circadian expression	0.340887	0.508748	2.45921	2.64661	NCOA3
Signaling of hepatocyte growth factor receptor	0.340887	0.508748	2.45921	2.64661	PTEN
Trefoil factor initiation of mucosal healing	0.340887	0.508748	2.45921	2.64661	EGFR
p38 alpha/beta MAPK downstream pathway	0.340887	0.508748	2.45921	2.64661	CSNK2A1
Adaptive immune system	0.341448	0.508748	1.22211	1.31322	UBE2B;PTEN;CBLB;LCP2;AP1S3;BTRC;TRIM32;ASB1
Angiotensin II-mediated activation of JNK pathway via Pyk2-dependent signaling	0.348085	0.511312	2.39437	2.5268	EGFR
Aurora B signaling	0.348085	0.511312	2.39437	2.5268	NCL
Tricarboxylic acid (TCA) cycle	0.348085	0.511312	2.39437	2.5268	PDK3
G13 signaling pathway	0.348085	0.511312	2.39437	2.5268	IQGAP1
Iron uptake and transport	0.348085	0.511312	2.39437	2.5268	STEAP3
Pyruvate metabolism and citric acid (TCA) cycle	0.355205	0.517386	2.33286	2.41465	PDK3
Nuclear signaling by ErbB4	0.355205	0.517386	2.33286	2.41465	BTRC
PAC1 receptor pathway	0.355205	0.517386	2.33286	2.41465	PRKCH
CXCR4 signaling pathway	0.361293	0.523246	1.59747	1.62632	HGS;PTEN
Alpha-M beta-2 integrin signaling	0.362248	0.523246	2.27442	2.30951	ITGAM
Transcriptional activity of SMAD2/SMAD3-SMAD4 heterotrimer	0.362248	0.523246	2.27442	2.30951	CCNT1
VEGF, hypoxia, and angiogenesis	0.369213	0.528901	2.21884	2.21081	VEGFA
Hexose transport	0.369213	0.528901	2.21884	2.21081	SLC2A1
Netrin-1 signaling	0.369213	0.528901	2.21884	2.21081	SLIT2
HIV infection	0.372409	0.532013	1.3872	1.37023	CCNT1;AP1S3;BTRC
Insulin secretion regulation by glucagon-like peptide-1	0.376103	0.534354	2.1659	2.11801	IQGAP1
Mitotic prometaphase	0.376103	0.534354	2.1659	2.11801	RAD21
Notch signaling pathway	0.380804	0.538156	1.52996	1.47713	YY1;TLE1
G-protein-mediated events	0.382918	0.538156	2.11542	2.03066	PDE1A
Gastrin pathway	0.382918	0.538156	2.11542	2.03066	VEGFA
Heart development	0.382918	0.538156	2.11542	2.03066	VEGFA
RhoA signaling pathway	0.389659	0.543225	2.06724	1.94834	PTEN
G alpha (z) signaling events	0.389659	0.543225	2.06724	1.94834	PRKCH
HNF3B pathway	0.389659	0.543225	2.06724	1.94834	FOXF1
G alpha (s) signaling events	0.396231	0.548112	1.4799	1.37003	PDE1A;PDE4D
Alpha-6 beta-1 and alpha-6 beta-4 integrin signaling	0.396327	0.548112	2.0212	1.87065	EGFR
Syndecan 1 pathway	0.396327	0.548112	2.0212	1.87065	COL12A1
Actions of nitric oxide in the heart	0.402922	0.54992	1.97716	1.79726	VEGFA
Regulation of NFAT transcription factors	0.402922	0.54992	1.97716	1.79726	CBLB
Regulation of transcription by NOTCH1 intracellular domain	0.402922	0.54992	1.97716	1.79726	TLE1
Delta Np63 pathway	0.402922	0.54992	1.97716	1.79726	FOSL2
LKB1 signaling events	0.402922	0.54992	1.97716	1.79726	SIK3
Signaling by FGFR in disease	0.407685	0.553018	1.44444	1.29604	PDE1A;PTEN
Activation of chaperones by IRE1 alpha	0.409446	0.553018	1.93499	1.72785	CTDSP2
Diurnally regulated genes with circadian orthologs	0.409446	0.553018	1.93499	1.72785	G0S2
N-glycan biosynthesis	0.409446	0.553018	1.93499	1.72785	MAN1C1
PDGFB signaling pathway	0.41148	0.554325	1.433	1.2725	PTEN;IQGAP1
Deadenylation-dependent mRNA decay	0.415898	0.557389	1.89459	1.66215	DIS3
G alpha 12 pathway	0.415898	0.557389	1.89459	1.66215	MAP3K2
Phosphatidylinositol metabolism	0.422281	0.564488	1.85583	1.59988	PTEN
Cell adhesion molecules (CAMs)	0.426538	0.567096	1.38896	1.18347	ALCAM;ITGAM
Membrane trafficking	0.426538	0.567096	1.38896	1.18347	HGS;AP1S3
Metabolism of vitamins and cofactors	0.428594	0.567096	1.81862	1.54082	SLC2A1
Nuclear receptor transcription pathway	0.428594	0.567096	1.81862	1.54082	NR4A3
Pyruvate metabolism	0.434838	0.569541	1.78287	1.48474	PDK3
Signaling events mediated by PTP1B	0.434838	0.569541	1.78287	1.48474	EGFR
Signaling events mediated by stem cell factor receptor (c-Kit)	0.434838	0.569541	1.78287	1.48474	PTEN
Taste transduction	0.434838	0.569541	1.78287	1.48474	PDE1A
NGF signaling via TRKA from the plasma membrane	0.4377	0.569541	1.35766	1.12172	PDE1A;PTEN
Amyotrophic lateral sclerosis (ALS)	0.441014	0.569541	1.74849	1.43145	ALS2
Thrombin signaling through protease-activated receptors	0.441014	0.569541	1.74849	1.43145	F2R
JNK/MAPK pathway	0.441014	0.569541	1.74849	1.43145	MAP3K2
Diabetes pathways	0.441395	0.569541	1.34753	1.10203	DIS3;CTDSP2
Natural killer cell-mediated cytotoxicity	0.441395	0.569541	1.34753	1.10203	LCP2;SOS2
Phospholipase C-mediated cascade	0.447123	0.574084	1.71542	1.38077	PDE1A
Binding of chemokines to chemokine receptors	0.447123	0.574084	1.71542	1.38077	CCL19
Biological oxidations	0.448743	0.574745	1.32772	1.06391	CYP24A1;CYP19A1
T cell receptor signaling in naive CD8+ T cells	0.453166	0.577564	1.68356	1.33254	LCP2
Meiotic synapsis	0.453166	0.577564	1.68356	1.33254	RAD21
Steroid hormone biosynthesis	0.459143	0.582719	1.65287	1.28658	CYP19A1
Toll-like receptor signaling pathway regulation	0.459664	0.582719	1.29907	1.00972	PELI2;SPP1
Pathogenic Escherichia coli infection	0.465055	0.582719	1.62327	1.24278	NCL
Acute myeloid leukemia	0.465055	0.582719	1.62327	1.24278	SOS2
Inositol phosphate metabolism	0.465055	0.582719	1.62327	1.24278	PTEN
Mechanism of gene regulation by peroxisome proliferators via PPAR-alpha	0.465055	0.582719	1.62327	1.24278	NRIP1
PI3K cascade	0.465055	0.582719	1.62327	1.24278	PTEN
Tryptophan metabolism	0.470902	0.588628	1.59471	1.20099	CYP19A1
RNA degradation	0.476686	0.594429	1.56714	1.16109	DIS3
RAGE pathway	0.482407	0.600124	1.5405	1.12297	VEGFA
Calcium regulation in the cardiac cell	0.484651	0.601408	1.23677	0.895827	PRKCH;GRK5
Clathrin derived vesicle budding	0.488066	0.601408	1.51475	1.08654	AP1S3
FGF signaling pathway	0.488066	0.601408	1.51475	1.08654	SPP1
HIV genome transcription	0.488066	0.601408	1.51475	1.08654	CCNT1
Shigellosis	0.493663	0.604011	1.48984	1.05168	BTRC
Signaling events mediated by focal adhesion kinase	0.493663	0.604011	1.48984	1.05168	ARHGEF7
Colorectal cancer	0.493663	0.604011	1.48984	1.05168	TGFBR2
Proteasome degradation	0.499199	0.607924	1.46574	1.01832	UBE2B
Folate metabolism	0.499199	0.607924	1.46574	1.01832	GART
Phagosome	0.502057	0.609976	1.19578	0.823946	ITGAM;HGS
Ubiquitin-mediated degradation of phosphorylated Cdc25A	0.504675	0.610305	1.4424	0.986369	BTRC
Endothelins	0.504675	0.610305	1.4424	0.986369	PRKCH
Transmembrane transport of small molecules	0.509149	0.613999	1.06403	0.718238	STEAP3;ABCB1;SLC2A1;SLC1A3;SLC7A3
LPA receptor mediated events	0.510092	0.613999	1.41979	0.955751	EGFR
Semaphorin interactions	0.515449	0.617589	1.39787	0.926394	MYH10
Thyroid-stimulating hormone signaling pathway	0.515449	0.617589	1.39787	0.926394	PDE4D
SLC-mediated transmembrane transport	0.517224	0.61829	1.09906	0.72459	SLC2A1;SLC1A3;SLC7A3
Toll receptor cascades	0.519082	0.619088	1.15741	0.758905	UBE2B;PELI2
Adipocytokine signaling pathway	0.520748	0.619654	1.37662	0.898232	SLC2A1
Activation of NF-kappaB in B cells	0.525989	0.621624	1.35601	0.8712	BTRC
Epithelial cell signaling in Helicobacter pylori infection	0.525989	0.621624	1.35601	0.8712	EGFR
Messenger RNA splicing: major pathway	0.525989	0.621624	1.35601	0.8712	RBM5
Signaling events mediated by HDAC class I	0.536302	0.629519	1.31657	0.8203	YY1
Complement and coagulation cascades	0.536302	0.629519	1.31657	0.8203	F2R
Nucleotide metabolism	0.536302	0.629519	1.31657	0.8203	GART
Rac1 cell motility signaling pathway	0.541374	0.629786	1.2977	0.796325	IQGAP1
Bacterial invasion of epithelial cells	0.541374	0.629786	1.2977	0.796325	CBLB
Interleukin-6 signaling pathway	0.541374	0.629786	1.2977	0.796325	CSNK2A1
Mitochondrial pathway of apoptosis: multidomain Bcl-2 family	0.541374	0.629786	1.2977	0.796325	PRKCH
Leishmaniasis	0.546391	0.632791	1.27935	0.773269	ITGAM
Myocyte adrenergic pathway	0.546391	0.632791	1.27935	0.773269	GRK5
Signaling by NOTCH1	0.551353	0.635706	1.26152	0.751085	TLE1
Degradation of beta-catenin by the destruction complex	0.551353	0.635706	1.26152	0.751085	BTRC
E2F transcription factor network	0.556261	0.637127	1.24418	0.729732	YY1
Wnt/calcium/cyclic GMP pathway	0.556261	0.637127	1.24418	0.729732	PRKCH
Gastric acid secretion	0.556261	0.637127	1.24418	0.729732	CA2
Arrhythmogenic right ventricular cardiomyopathy (ARVC)	0.561116	0.639869	1.2273	0.709169	SGCB
Glycolysis and gluconeogenesis	0.561116	0.639869	1.2273	0.709169	SLC2A1
VEGF signaling pathway	0.565917	0.643932	1.21088	0.68936	VEGFA
Metapathway biotransformation	0.567789	0.644652	1.05566	0.59751	CYP24A1;CYP19A1
Neuroactive ligand-receptor interaction	0.571564	0.647524	1.01217	0.566188	F2R;GNRHR;OPRM1
Phosphatidylinositol signaling system	0.575365	0.649001	1.1793	0.651862	PTEN
Signaling by SCF-KIT	0.575365	0.649001	1.1793	0.651862	PTEN
Nuclear beta-catenin signaling and target gene transcription regulation	0.584607	0.658	1.14933	0.616978	TLE1
MAP kinase signaling pathway	0.589153	0.661684	1.13491	0.600444	MAP3K2
APC/C-mediated degradation of cell cycle proteins	0.59365	0.663564	1.12084	0.58448	BTRC
Platelet homeostasis	0.59365	0.663564	1.12084	0.58448	PDE1A
Metabolism	0.596232	0.663564	0.962422	0.497692	TKTL1;CDK19;ABCB1;ABCB4;NCOA3;G0S2;AK4;IQGAP1;CYP19A1;DPP4;COQ2;CYP24A1;CA2;OGN;MAN1C1;PDK3;GART
Response to elevated platelet cytosolic calcium	0.598097	0.663564	1.10711	0.569059	VEGFA
Meiosis	0.598097	0.663564	1.10711	0.569059	RAD21
Neuronal system	0.598483	0.663564	0.97186	0.498911	KCNK9;SLC1A3;KCNK3
Small cell lung cancer	0.602496	0.663767	1.09372	0.55416	PTEN
Differentiation pathway in PC12 cells	0.602496	0.663767	1.09372	0.55416	MAP3K2
ECM-receptor interaction	0.602496	0.663767	1.09372	0.55416	SPP1
C-Myb transcription factor network	0.606847	0.66574	1.08065	0.539759	IQGAP1
NOD signaling pathway	0.606847	0.66574	1.08065	0.539759	CARD8
mRNA stability regulation by proteins that bind AU-rich elements	0.611151	0.669049	1.06788	0.525835	DIS3
Mitotic G2-G2/M phases	0.615408	0.672294	1.05541	0.512369	PCNT
Hematopoietic cell lineage	0.619618	0.675475	1.04322	0.499341	ITGAM
Thymic stromal lymphopoietin (TSLP) pathway	0.627902	0.683073	1.01968	0.474528	CCL19
Post-translational protein modification	0.632631	0.686781	0.934899	0.42806	LMAN1;MAN1C1
G alpha (i) signaling events	0.640863	0.692825	0.920521	0.409576	CCL19;OPRM1
Jak-STAT signaling pathway	0.640863	0.692825	0.920521	0.409576	CBLB;SOS2
Cell surface interactions at the vascular wall	0.643934	0.6947	0.975621	0.429429	ITGAM
Transport of glucose and other sugars, bile salts and organic acids, metal ions and amine compounds	0.65169	0.700163	0.954984	0.408911	SLC2A1
M phase pathway	0.65169	0.700163	0.954984	0.408911	RAD21
GPCR ligand binding	0.656405	0.703775	0.89204	0.375528	F2R;GNRHR;CCL19;OPRM1
Wnt signaling pathway and pluripotency	0.659278	0.705401	0.935199	0.389613	PRKCH
Senescence and autophagy	0.66301	0.707937	0.925609	0.380392	PTEN
Dilated cardiomyopathy	0.666702	0.71042	0.916213	0.371444	SGCB
Pancreatic secretion	0.670353	0.711395	0.907005	0.362757	CA2
RNA polymerase II transcription	0.670353	0.711395	0.907005	0.362757	CCNT1
Chromosome maintenance	0.677536	0.716095	0.88913	0.346131	RAD21
MHC class II antigen presentation	0.677536	0.716095	0.88913	0.346131	AP1S3
Chagas disease	0.681069	0.718369	0.880453	0.338174	TGFBR2
DNA repair	0.684564	0.720594	0.871943	0.330443	FANCC
Glycosaminoglycan metabolism	0.701473	0.736901	0.831734	0.29491	OGN
Oocyte meiosis	0.711182	0.745594	0.809332	0.275842	BTRC
Protein metabolism	0.713013	0.74601	0.825502	0.27923	LMAN1;COQ2;MAN1C1;TOMM20
Fas signaling pathway	0.717479	0.749175	0.795052	0.263966	EGFR
Vascular smooth muscle contraction	0.720577	0.750902	0.788099	0.258263	PRKCH
Tricarboxylic acid (TCA) cycle and respiratory electron transport	0.72364	0.751084	0.781265	0.252709	PDK3
Leukocyte transendothelial migration	0.72364	0.751084	0.781265	0.252709	ITGAM
HIV life cycle	0.72667	0.752726	0.774548	0.2473	CCNT1
Carbohydrate metabolism	0.728598	0.752831	0.776864	0.245981	OGN;SLC2A1
Signaling by NOTCH	0.729667	0.752831	0.767945	0.242031	TLE1
Lysosome	0.735563	0.757412	0.755069	0.231896	AP1S3
Neurotrophin signaling pathway	0.74975	0.770494	0.724682	0.20872	SOS2
Cell-cell communication	0.757895	0.777328	0.707589	0.196151	IQGAP1
Immune system	0.765214	0.781788	0.818269	0.218969	UBE2B;PELI2;PTEN;CBLB;LCP2;AP1S3;BTRC;TRIM32;ASB1
Class A GPCRs (rhodopsin-like)	0.76525	0.781788	0.720488	0.192769	F2R;OPRM1
Adipogenesis	0.768346	0.783412	0.686008	0.180773	NRIP1
Capped intron-containing pre-mRNA processing	0.780781	0.794533	0.660803	0.163522	RBM5
Immune system signaling by interferons, interleukins, prolactin, and growth hormones	0.812176	0.824866	0.649614	0.135144	PELI2;BTRC
Gene expression	0.833463	0.844836	0.746905	0.136061	NR4A3;ZNF37A;CCNT1;DIS3;NCOA3;ZNF599;ZNF354C;RBM5
Transcription	0.86368	0.873762	0.501843	0.0735465	CCNT1
Cell cycle	0.874314	0.882802	0.599442	0.0805145	RAD21;BTRC;PCNT
Transmission across chemical synapses	0.876599	0.883394	0.477727	0.0629193	SLC1A3
Messenger RNA processing	0.893137	0.89832	0.446685	0.0504822	RBM5
Phospholipid metabolism	0.895478	0.898935	0.442261	0.0488247	PTEN
DNA replication	0.897767	0.899497	0.437922	0.0472275	RAD21
Innate immune system	0.97053	0.97053	0.282062	0.00843741	PELI2
